# Supplementary material for: Enhanced Renoprotective Effects of Morin-Loaded PLGA Nanoparticles Against Arsenic-Induced Kidney Injury in Rats: Amelioration of Oxidative Stress, Inflammation, Fibrosis, and Apoptosis
Source: Pharmaceuticals (Basel). 2026 May 30;19(6):871. doi: 10.3390/ph19060871 (PMC13306147; doi:10.3390/ph19060871)
Supplement: Supplementary file 1 [file pharmaceuticals-19-00871-s001.zip]

Archive with 1 entries (1 files):
- pharmaceuticals-4295658-supplementary.pdf
